# Supplementary material for: Mitogen and Stress-Activated Kinases 1 and 2 Mediate Endothelial Dysfunction
Source: Int J Mol Sci. 2021 Aug 11;22(16):8655. doi: 10.3390/ijms22168655 (PMC8395442; doi:10.3390/ijms22168655)
Supplement: Supplementary file 1 [file ijms-22-08655-s001.zip]

Archive with 1 entries (1 files):
- ijms-1277274-supplementary.pdf
